# Supplementary material for: UV-DDB as a Dynamic Regulator Linking Base Excision and Nucleotide Excision Repair via AAG Interaction
Source: Int J Mol Sci. 2026 Jun 18;27(12):5521. doi: 10.3390/ijms27125521 (PMC13299579; doi:10.3390/ijms27125521)
Supplement: Supplementary file 1 [file ijms-27-05521-s001.zip]

Archive with 1 entries (1 files):
- ijms-4299420-supplementary.pdf
